# Supplementary material for: Circulating miRNA Signature as a Potential Biomarker for the Prediction of Analgesic Efficacy of Hydromorphone
Source: Int J Mol Sci. 2019 Apr 3;20(7):1665. doi: 10.3390/ijms20071665 (PMC6480077; doi:10.3390/ijms20071665)
Supplement: Supplementary file 1 [file ijms-20-01665-s001.zip › Supplementary Table S1.xlsx]

## Sheet: Increased
Increased miRNAs at 24 h after the drug treatment
Hydromorphone (N = 6)				Oxycodone (N = 23)
miRNA	DCq (Pre - 24h)	P-Value		miRNA	DCq (Pre - 24h)	P-Value
miR-182-5p	2.15553	0.0390765		miR-361-3p	1.18091	0.0109106
miR-127-3p	1.77963	0.00126253		miR-339-3p	0.830348	0.0296121
miR-339-5p	1.21533	0.0137173		miR-10b-5p	0.766	0.00108365
miR-374b-5p	1.137	0.0028582		miR-28-3p	0.728609	0.00108365
miR-28-5p	1.08367	0.0240948		miR-495-3p	0.724261	0.0449444
miR-551b-3p	1.08367	0.0275525		miR-125a-5p	0.647304	0.00367851
let-7d-5p	1.002	0.00331059		miR-342-3p	0.629478	0.000161802
miR-26a-5p	0.903667	0.019483		miR-99b-5p	0.619913	0.0245463
let-7f-5p	0.798667	0.0346789		miR-150-5p	0.619478	0.00108365
miR-191-5p	0.728667	0.0273479		miR-146b-5p	0.604696	0.0026203
miR-103a-3p	0.700333	0.00536512		miR-197-3p	0.54687	0.00514749
miR-423-3p	0.660333	0.0245441		miR-146a-5p	0.544261	0.00151968
let-7a-5p	0.545333	0.0232708		miR-485-3p	0.540783	0.0372559
miR-328	0.483667	0.0498043		miR-23b-3p	0.522522	0.00279346
				miR-139-5p	0.505565	0.0401624
				miR-221-3p	0.504696	0.0187527
				miR-23a-3p	0.476435	0.00367851
				miR-199a-3p	0.466	0.0245463
				let-7a-5p	0.433826	0.000161802
				miR-29a-3p	0.432957	0.0137706
				miR-223-3p	0.411217	0.0137706
				miR-24-3p	0.396435	0.00214026
				miR-142-3p	0.380348	0.0111912
				miR-423-3p	0.369913	0.00433016
				miR-27b-3p	0.362522	0.049385
				miR-126-3p	0.311217	0.0058011
				let-7c	0.296	0.0059461
				let-7f-5p	0.294696	0.0189743
				miR-181a-5p	0.28687	0.0105474
				miR-26a-5p	0.244696	0.0134597
				miR-151a-5p	0.215565	0.0370888
				miR-222-3p	0.179478	0.0302654
				miR-320b	0.138609	0.0371235
				miR-423-5p	0.134696	0.0140909
