# Supplementary material for: Circulating miRNA Signature as a Potential Biomarker for the Prediction of Analgesic Efficacy of Hydromorphone
Source: Int J Mol Sci. 2019 Apr 3;20(7):1665. doi: 10.3390/ijms20071665 (PMC6480077; doi:10.3390/ijms20071665)
Supplement: Supplementary file 1 [file ijms-20-01665-s001.zip › Supplementary Table S2.xlsx]

## Sheet: Decreased
Decreased miRNAs at 24 h after the drug treatment
Hydromorphone (N = 6)				Oxycodone (N = 23)
miRNA	DCq (Pre - 24h)	P-Value		miRNA	DCq (Pre - 24h)	P-Value
miR-122-5p	-1.96467	0.000166668		miR-15b-3p	-0.45487	0.000161802
miR-205-5p	-1.901	0.0430004		miR-451a	-0.269217	0.00151968
miR-375	-1.85633	0.000297249		miR-215	-0.261391	0.0477905
miR-144-3p	-1.82967	0.000542573		miR-144-3p	-0.260087	0.0189378
miR-885-5p	-1.81005	0.0121667		hsa-miR-19a-3p	-0.246174	0.00108365
miR-193b-3p	-1.74133	0.0440365		miR-363-3p	-0.245304	0.00108365
miR-451a	-1.638	0.000956686		miR-101-3p	-0.202696	0.015176
let-7b-3p	-1.553	0.00319307		miR-16-5p	-0.187043	0.00108365
miR-192-5p	-1.50967	9.68668e-05		miR-106b-5p	-0.185304	0.00151968
miR-215	-1.498	7.93e-05		miR-19b-3p	-0.182261	0.00325055
miR-363-3p	-1.41967	0.000814101		miR-185-5p	-0.177043	0.00151968
miR-194-5p	-1.39467	0.000974201		miR-25-3p	-0.173425	0.00108365
miR-660-5p	-1.39133	0.000526538		miR-425-5p	-0.145304	0.00151968
miR-140-3p	-1.35633	0.00126253		miR-18b-5p	-0.132696	0.0302654
miR-378a-3p	-1.348	7.93e-05		miR-18a-5p	-0.131391	0.0189743
miR-486-5p	-1.32633	0.00112634		miR-15a-5p	-0.127478	0.0099973
miR-424-5p	-1.27467	0.000624566		miR-106a-5p	-0.122261	0.00158125
miR-144-5p	-1.24967	0.019483		miR-20a-5p	-0.118783	0.0059461
miR-16-5p	-1.24633	0.000309593		miR-93-5p	-0.0926957	0.0449444
miR-502-3p	-1.228	0.0028582		miR-92a-3p	-0.0866087	0.0473611
miR-16-2-3p	-1.22133	0.00341034
miR-25-3p	-1.198	0.000526538
miR-99a-5p	-1.198	0.000833221
miR-365a-3p	-1.18133	0.0195421
miR-15a-5p	-1.158	0.000543823
miR-10b-5p	-1.13467	0.0295013
miR-501-3p	-1.08967	0.0295013
miR-92a-3p	-1.07633	0.000309593
miR-101-3p	-1.02967	0.0017144
miR-20b-5p	-0.998	0.00811141
miR-210	-0.988	0.00423958
miR-497-5p	-0.984667	0.0295013
miR-19b-3p	-0.966333	0.00331059
miR-532-5p	-0.931333	0.0245441
miR-346	-0.929667	0.0448852
miR-30a-5p	-0.909667	0.0116304
miR-19a-3p	-0.858	0.00423958
miR-15b-3p	-0.839667	0.00225117
miR-185-5p	-0.816333	0.0266328
miR-324-3p	-0.723	0.019483
miR-150-5p	-0.718	0.0195421
miR-425-5p	-0.669667	0.00395869
miR-148a-3p	-0.638	0.0126143
miR-93-5p	-0.624667	0.000974201
miR-20a-5p	-0.596333	0.00156826
miR-320a	-0.573	0.019483
miR-320b	-0.518	0.0245441
miR-222-3p	-0.439667	0.0245441
miR-21-5p	-0.416333	0.0498043
